# Supplementary material for: Cerebral and Spinal Cord Protection Strategies in Aortic Arch Surgery
Source: J Cardiovasc Dev Dis. 2025 Apr 2;12(4):130. doi: 10.3390/jcdd12040130 (PMC12027904; doi:10.3390/jcdd12040130)
Supplement: Supplementary file 1 [file jcdd-12-00130-s001.zip]

Archive with 4 entries (3 files):
- jcdd-3349975-supple/
- jcdd-3349975-supple/Video 1.mov
- jcdd-3349975-supple/Video 2.mp4
- jcdd-3349975-supple/Video 3.mp4
